# Supplementary material for: Drug price dynamics following changes in procurement method in the public healthcare setting in Malaysia
Source: PLoS One. 2026 Jan 13;21(1):e0322604. doi: 10.1371/journal.pone.0322604 (PMC12798974; doi:10.1371/journal.pone.0322604)
Supplement: S1 Appendix — (XLSX) [file pone.0322604.s001.xlsx]

## Sheet: Pooled to segmented
PRODUCT INCLUDED						POOLED PROCUREMENT (P)				SEGMENTED PROCUREMENT (S)				POOLED TO SEGMENTED PROCUREMENT (P → S)
NO	ATC CODE	DRUG CODE (DC)	PRODUCT CODE (BC)	PRODUCT PURCHASED TYPES	SWITCHING PROCUREMENT GROUP	YEAR OF CONTRACT END	**NUMBER OF COMPETING PRODUCTS	***NUMBER OF COMPETING AGENTS	REMARKS	YEAR OF PRODUCT PURCHASED	NUMBER OF PURCHASE PRICES	**NUMBER OF COMPETING PRODUCTS (MIN-MAX (AVERAGE))	***NUMBER OF COMPETING AGENTS (MIN-MAX (AVERAGE))	MIN PRICE CHANGES = MIN PRICE S/ PRICE P*100	Q1 PRICE CHANGES= Q1 PRICE S/ PRICE P*100	#MEDIAN PRICE CHANGES = MEDIAN PRICE S/ PRICE P*100	Q3 PRICE CHANGES = Q3 PRICE S/ PRICE P*100	MAX PRICE CHANGES = MAX PRICE S/ PRICE P*100	PRICE CHANGES FOR A PRODUCT (REFER TO #)	TYPES OF COMPETING PRODUCTS (REFER TO **)	TYPES OF COMPETING AGENTS (REFER TO ***)	QUANTITY RATIO (P:S)
1	A10	DC01	BC01	Local Generic	Pooled to Segmented	2018	3	5		2019	19	1-3 (1)	1-7 (3)	98.5093	100	100	100	346.832	No Change	Mixed	Mixed	233.85 : 1
2	A10	DC02	BC02	Originator	Pooled to Segmented	2019	1	1		2019	13	1-2 (1)	2-7 (4)	98.2573	98.3402	98.3402	98.5477	98.7552	Price Decreased	Mixed	Mixed	868.47 : 1
3	A10	DC03	BC03	Reference Product (Biologic)	Pooled to Segmented	2020	1	1		2020	25	1	1-4 (2)	98.1197	98.1624	98.3333	98.3761	100	Price Decreased	Single Reference	Mixed	562.50 : 1
4	A10	DC04	BC04	Reference Product (Biologic)	Pooled to Segmented	2021	1	1		2021	1	1	1	100.952	100.952	100.952	100.952	100.952	Price Increased	Single Reference	Single	1,053.67 : 1
5	A10	DC05	BC05	Reference Product (Biologic)	Pooled to Segmented	2019	2	2		2019	4	1	1-3 (2)	98.3738	98.5678	98.6324	98.6324	98.6324	Price Decreased	Mixed	Mixed	442.76 : 1
6	A10	DC06	BC07	Originator	Pooled to Segmented	2020	4	4		2020	21	1	1-5 (3)	98.32	98.8	98.88	99.08	113.8	Price Decreased	Mixed	Mixed	10,636.00 : 1
7	B01	DC07	BC08	Local Generic	Pooled to Segmented	2019	2	2		2019	8	1-2 (1)	1-4 (2)	100	100	100	100	152.361	No Change	Mixed	Mixed	514.57 : 1
8	B01	DC07	BC08	Local Generic	Pooled to Segmented	2021	3	4		2021	7	1-3 (2)	2-7 (4)	100	100	100	100	100	No Change	Mixed	Mixed	831.70 : 1
9	B01	DC08	BC10	Local Generic	Pooled to Segmented	2020	6	7		2020	7	1-3 (2)	2-6 (4)	99.2647	100	100	100	109.96	No Change	Mixed	Mixed	1,264.64 : 1
10	B01	DC10	BC12	Originator	Pooled to Segmented	2021	1	1		2021	27	1	1-11 (5)	106.957	106.976	107.083	108.56	108.988	Price Increased	Single Originator	Mixed	861.11 : 1
11	B01	DC11	BC13	Originator	Pooled to Segmented	2021	1	1		2021	29	1	1-8 (4)	106.782	106.976	107.112	108.56	109.308	Price Increased	Single Originator	Mixed	112.82 : 1
12	B01	DC12	BC14	Reference Product (Biologic)	Pooled to Segmented	2019	1	1		2019, 2020	37	1	1-5 (2)	98.2005	98.4576	100	104.447	106.324	No Change	Single Reference	Mixed	676.76 : 1
13	B01	DC13	BC15	Reference Product (Biologic)	Pooled to Segmented	2019	1	1		2019, 2020	33	1	1-5 (2)	98.1544	98.5319	99.5176	103.104	104.824	Price Decreased	Single Reference	Mixed	646.89 : 1
14	B01	DC14	BC16	Originator	Pooled to Segmented	2021	1	1		2021	4	1	4-7 (5)	99.265	99.2981	99.3385	99.3679	99.3679	Price Decreased	Single Originator	Mixed	150.81 : 1
15	B01	DC15	BC17	Originator	Pooled to Segmented	2021	1	1		2021	20	1	1-8 (5)	99.1076	99.206	99.2651	99.4121	100.787	Price Decreased	Single Originator	Mixed	1,166.67 : 1
16	B01	DC16	BC18	Originator	Pooled to Segmented	2021	1	1		2021	19	1	2-7 (4)	98.9186	99.1207	99.3071	99.3885	100.787	Price Decreased	Single Originator	Mixed	122.54 : 1
17	B01	DC17	BC19	Reference Product (Biologic)	Pooled to Segmented	2019	1	1		2019	4	1	1-5 (3)	100	100.318	100.433	100.751	100.433	Price Increased	Single Reference	Mixed	600.00 : 1
18	B01	DC17	BC19	Reference Product (Biologic)	Pooled to Segmented	2021	1	1	Contract not renewed	2021	7	1	1-3 (1)	99.3893	99.9268	100.433	100.433	100.435	Price Increased	Single Reference	Mixed	112.36 : 1
19	C09	DC19	BC21	Originator	Pooled to Segmented	2021	1	4		2021	9	1	1-4 (2)	99.9086	100.091	100.183	100.183	100.183	Price Increased	Single Originator	Mixed	366.27 : 1
20	C09	DC20	BC22	Local Generic	Pooled to Segmented	2018	3	4		2018, 2019	17	1-2 (1)	1-5 (3)	181.892	181.892	181.892	193.243	210.811	Price Increased	Mixed	Mixed	1,383.41 : 1
21	C09	DC21	BC23	Originator	Pooled to Segmented	2019	2	2		2019, 2020	25	1-3 (2)	1-6 (3)	99.1811	99.3631	99.454	100	139.672	Price Decreased	Mixed	Mixed	412.81 : 1
22	C09	DC22	BC24	Originator	Pooled to Segmented	2019	2	2		2019, 2020	16	1-3 (2)	1-5 (2)	82.3591	95.0895	99.3944	99.8025	110.585	Price Decreased	Mixed	Mixed	513.33 : 1
23	C09	DC23	BC25	Originator	Pooled to Segmented	2019	1	1		2019	3	1	1	99.5115	99.7557	100	100	100	No Change	Single Originator	Single	400.00 : 1
24	C09	DC23	BC25	Originator	Pooled to Segmented	2021	1	2		2021	3	1	1-2 (1)	105.82	106.463	107.105	107.218	107.332	Price Increased	Single Originator	Mixed	4,485.00 : 1
25	C10	DC24	BC26	Local Generic	Pooled to Segmented	2020	2	2		2020	20	1-3 (2)	2-7 (4)	98.6711	98.7874	99.2027	99.2857	100	Price Decreased	Mixed	Mixed	790.96 : 1
26	C10	DC25	BC27	Local Generic	Pooled to Segmented	2018	3	3		2018	5	1	1-2 (2)	100	100	100	100	100	No Change	Mixed	Mixed	86.58 : 1
27	C10	DC27	BC30	Originator	Pooled to Segmented	2020	1	2		2020	5	1	1-3 (2)	109.642	109.871	109.963	110.331	110.56	Price Increased	Single Originator	Mixed	16,666.67 : 1
28	C10	DC28	BC31	Local Generic	Pooled to Segmented	2019	4	4		2019, 2020	43	1-3 (2)	1-7 (4)	98.0861	98.3254	98.0861	98.3254	119.617	Price Decreased	Mixed	Mixed	1,028.87 : 1
29	J01	DC29	BC32	Imported Generic	Pooled to Segmented	2019	4	6		2019	6	1-3 (2)	1-4 (3)	123.779	127.85	130.293	154.723	271.987	Price Increased	Mixed	Mixed	529.41 : 1
30	J01	DC29	BC33	Imported Generic	Pooled to Segmented	2021	3	4		2021	3	1-2 (2)	1-5 (3)	153.247	168.669	184.091	192.565	201.039	Price Increased	Mixed	Mixed	666.67 : 1
31	J01	DC30	BC34	Imported Generic	Pooled to Segmented	2020	1	1		2020	11	1	1-2 (1)	111.062	115.504	117.725	119.947	146.602	Price Increased	Single Generic	Mixed	66,000.00 : 1
32	J01	DC32	BC36	Imported Generic	Pooled to Segmented	2019	3	3		2020	6	1-2 (1)	1-4 (3)	98.7879	98.9899	99.1414	99.8232	100	Price Decreased	Mixed	Mixed	339.62 : 1
33	J01	DC33	BC37	Imported Generic	Pooled to Segmented	2020	3	4		2020	8	1-3 (2)	2-6 (4)	99.0099	99.0594	99.2739	100	100	Price Decreased	Mixed	Mixed	416.41 : 1
34	L01	DC36	BC40	Originator	Pooled to Segmented	2018	1	1		2018, 2019	2	1	1-2	99.2729	99.2729	99.2729	99.2729	99.2729	Price Decreased	Single Originator	Mixed	1,130.00 : 1
35	L01	DC37	BC41	Originator	Pooled to Segmented	2020	1	1		2020	2	1	1-3	100	100	100	100	100	No Change	Single Originator	Mixed	95.14 : 1
36	L01	DC38	BC42	Originator	Pooled to Segmented	2020	1	1		2020	2	1	3	100	100	100	100	100	No Change	Single Originator	Mixed	308.82 : 1
37	L01	DC39	BC43	Reference Product (Biologic)	Pooled to Segmented	2019	1	1		2019	10	1	1-4 (2)	100	100	118.75	137.677	139.41	Price Increased	Single Reference	Mixed	1,935.00 : 1
38	L01	DC39	BC43	Reference Product (Biologic)	Pooled to Segmented	2021	1	1		2021	3	1	1-5 (3)	100	100	100	133.206	166.412	No Change	Single Reference	Mixed	1,200.00 : 1
39	L01	DC40	BC44	Reference Product (Biologic)	Pooled to Segmented	2019	1	1		2019	1	1	1	48.6224	48.6224	48.6224	48.6224	48.6224	Price Decreased	Single Reference	Single	456.25 : 1
40	L01	DC40	BC44	Reference Product (Biologic)	Pooled to Segmented	2020	2	3		2020	1	1	4	85.3595	85.3595	85.3595	85.3595	85.3595	Price Decreased	Mixed	Mixed	440.05 : 1
41	L01	DC42	BC46	Reference Product (Biologic)	Pooled to Segmented	2018	1	1		2018, 2019	15	1	1-3 (2)	98.6104	98.9132	99.2308	99.2457	102.605	Price Decreased	Single Reference	Mixed	437.93 : 1
42	L04	DC43	BC47	Originator	Pooled to Segmented	2020	1	3		2020	3	1	2-3 (3)	100	100.096	100.192	100.192	100.192	Price Increased	Single Originator	Mixed	116.57 : 1
43	L04	DC44	BC48	Originator	Pooled to Segmented	2021	1	3		2021	1	1	1	100.481	100.481	100.481	100.481	100.481	Price Increased	Single Originator	Mixed	114.14 : 1
44	L04	DC45	BC49	Originator	Pooled to Segmented	2021	1	3		2021	2	1	1-2	100.383	100.386	100.389	100.392	100.396	Price Increased	Single Originator	Mixed	676.85 : 1
45	L04	DC46	BC50	Originator	Pooled to Segmented	2019	2	2		2019, 2020	19	1-2 (1)	1-5 (3)	100	100	119.904	119.904	184.246	Price Increased	Mixed	Mixed	210.73 : 1
46	L04	DC47	BC51	Originator	Pooled to Segmented	2019	2	2		2019, 2020	24	1-2 (1)	1-4 (3)	100	100	119.904	119.904	186.713	Price Increased	Mixed	Mixed	861.34 : 1
47	L04	DC48	BC53	Originator	Pooled to Segmented	2020	1	2		2020	12	1	1	99.995	100	100	100	100	No Change	Single Originator	Mixed	125.78 : 1
48	L04	DC49	BC54	Originator	Pooled to Segmented	2020	1	2		2020	10	1	1-2 (1)	101.045	101.056	101.056	101.056	101.056	Price Increased	Single Originator	Mixed	622.60 : 1
49	L04	DC50	BC55	Originator	Pooled to Segmented	2020	1	2		2020	2	1	1-3	84.1595	88.1196	92.0797	96.0399	100	Price Decreased	Single Originator	Mixed	73.33 : 1
50	L04	DC51	BC56	Reference Product (Biologic)	Pooled to Segmented	2021	1	1		2021	4	1	2-3 (2)	100	100	100	100.618	102.471	No Change	Single Reference	Mixed	156.47 : 1
51	L04	DC52	BC57	Reference Product (Biologic)	Pooled to Segmented	2021	1	1		2021	7	1	2-4 (3)	100	100	102.875	103.011	103.097	Price Increased	Single Reference	Mixed	64.72 : 1
52	L04	DC53	BC58	Reference Product (Biologic)	Pooled to Segmented	2021	1	1		2021	10	1	1-6 (3)	100	100	101.485	103.101	103.203	Price Increased	Single Reference	Mixed	12.32 : 1
53	L04	DC54	BC59	Originator	Pooled to Segmented	2021	1	1		2021	7	1	1-2 (1)	97.8291	100.732	101.658	101.663	103.474	Price Increased	Single Originator	Mixed	523.40 : 1
54	N05	DC55	BC60	Originator	Pooled to Segmented	2021	1	1		2021	4	1	1-3 (2)	108.369	108.369	108.404	108.93	110.402	Price Increased	Single Originator	Mixed	1,820.00 : 1
55	N05	DC56	BC61	Originator	Pooled to Segmented	2021	1	1		2021	3	1	2-4 (3)	101.266	101.266	101.266	105.047	108.829	Price Increased	Single Originator	Mixed	1,739.13 : 1
56	N05	DC57	BC62	Originator	Pooled to Segmented	2019	3	4		2019	4	1-2 (1)	1-2 (1)	98.4186	99.6047	100	101.57	106.279	No Change	Mixed	Mixed	85.71 : 1
57	N05	DC58	BC63	Originator	Pooled to Segmented	2019	3	4		2019	1	2	2	100	100	100	100	100	No Change	Mixed	Mixed	325.00 : 1
58	N05	DC58	BC63	Originator	Pooled to Segmented	2021	1	1		2021	2	1	1-2	96.48	96.548	96.616	96.684	96.752	Price Decreased	Single Originator	Mixed	394.00 : 1
59	N05	DC59	BC64	Originator	Pooled to Segmented	2018	3	3		2018	5	1-2 (1)	2-5 (3)	98.3062	98.6319	98.6319	98.6971	100	Price Decreased	Mixed	Mixed	237.41 : 1
60	N05	DC60	BC65	Originator	Pooled to Segmented	2018	3	3		2018	6	1-2 (2)	2-5 (3)	98.3598	98.5979	99.3386	100	100	Price Decreased	Mixed	Mixed	383.30 : 1
61	N05	DC61	BC66	Imported Generic	Pooled to Segmented	2019	2	3	Contract not renewed	2019	9	1-2 (2)	1-4 (2)	266.978	266.978	266.978	266.978	330.935	Price Increased	Mixed	Mixed	298.67 : 1
62	N05	DC62	BC67	Imported Generic	Pooled to Segmented	2019	2	3	Contract not renewed	2019	9	1-2 (2)	1-5 (3)	311.006	311.173	311.173	311.173	357.542	Price Increased	Mixed	Mixed	483.95 : 1
63	N05	DC63	BC68	Originator	Pooled to Segmented	2019	1	1		2019	6	1	1-3 (2)	114.746	114.774	114.793	114.845	114.865	Price Increased	Single Originator	Mixed	176.67 : 1
64	N05	DC64	BC69	Originator	Pooled to Segmented	2019	1	1		2019	8	1	1-5 (2)	114.757	114.845	114.865	114.932	116.068	Price Increased	Single Originator	Mixed	261.90 : 1
65	N05	DC65	BC70	Originator	Pooled to Segmented	2019	1	1		2019	5	1	1-4 (2)	119.607	119.618	119.685	119.719	120.757	Price Increased	Single Originator	Mixed	216.67 : 1
66	N05	DC66	BC71	Originator	Pooled to Segmented	2019	1	2		2019	1	1	3	105.872	105.872	105.872	105.872	105.872	Price Increased	Single Originator	Mixed	130.00 : 1
67	N05	DC67	BC72	Originator	Pooled to Segmented	2019	1	2		2019, 2020	8	1	1-3 (2)	100	102.979	105.841	105.89	105.945	Price Increased	Single Originator	Mixed	350.00 : 1
68	N05	DC68	BC73	Originator	Pooled to Segmented	2019	1	2		2019, 2020	6	1	2-5 (3)	99.3175	104.734	104.794	104.822	104.97	Price Increased	Single Originator	Mixed	531.67 : 1
69	N05	DC69	BC74	Originator	Pooled to Segmented	2019	1	1		2019 - 2020	6	1	2-3 (3)	99.9122	104.722	104.745	104.768	104.768	Price Increased	Single Originator	Mixed	495.00 : 1
70	N05	DC70	BC75	Originator	Pooled to Segmented	2019	1	1		2020	14	1	1-4 (2)	115.07	115.936	116.212	116.212	116.212	Price Increased	Single Originator	Mixed	477.15 : 1
71	N05	DC71	BC76	Originator	Pooled to Segmented	2019	1	1		2020	22	1	1-4 (2)	113.391	114.05	114.527	114.527	114.527	Price Increased	Single Originator	Mixed	378.41 : 1
72	N05	DC72	BC77	Originator	Pooled to Segmented	2019	1	1		2020	17	1	1-3 (2)	113.165	113.84	114.291	114.291	114.291	Price Increased	Single Originator	Mixed	971.67 : 1
73	N05	DC73	BC78	Originator	Pooled to Segmented	2019	1	1		2020	16	1	1-4 (2)	113.537	114.204	114.665	114.665	114.665	Price Increased	Single Originator	Mixed	622.92 : 1

## Sheet: Segmented to pooled
PRODUCT INCLUDED						SEGMENTED PROCUREMENT (S)				POOLED PROCUREMENT (P)				SEGMENTED TO POOLED (S → P)
NO	ATC CODE	DRUG CODE (DC)	PRODUCT CODE (BC)	PRODUCT PURCHASED TYPES	SWITCHING PROCUREMENT GROUP	YEAR OF PRODUCT PURCHASE	NUMBER OF PURCHASE PRICES	**NUMBER OF COMPETING PRODUCTS (MIN-MAX (AVERAGE))	***NUMBER OF COMPETING AGENTS (MIN-MAX (AVERAGE))	YEAR OF INITIAL/ NEW CONTRACT STARTED	**NUMBER OF COMPETING PRODUCTS	***NUMBER OF COMPETING AGENTS	REMARKS	PRICE CHANGES BASED ON MIN PRICE OF SEGMENTED PROCUREMENT = PRICE P/ MIN PRICE S*100	PRICE CHANGES BASED ON Q1 PRICE OF SEGMENTED PROCUREMENT = PRICE P/ Q1 PRICE S*100	#PRICE CHANGES BASED ON MEDIAN PRICE OF SEGMENTED PROCUREMENT = PRICE P/ MEDIAN PRICE S*100	PRICE CHANGES BASED ON Q3 PRICE OF SEGMENTED PROCUREMENT = PRICE P/ Q3 PRICE S*100	PRICE CHANGES BASED ON MAX PRICE OF SEGMENTED PROCUREMENT = PRICE P/ MAX PRICE S*100	PRICE CHANGES FOR A PRODUCT (REFER TO #)	TYPES OF COMPETING PRODUCTS (REFER TO **)	TYPES OF COMPETING AGENTS (REFER TO ***)	QUANTITY RATIO (S:P)
1	A10	DC01	BC01	Local Generic	Segmented to pooled	2019	19	1-3 (1)	1-7 (3)	2019	2	2	Subsequent	91.8033	90.4348	90.4348	90.4348	26.0745	Price Decreased	Mixed	Mixed	1 : 535.37
2	A10	DC03	BC03	Reference Product (Biologic)	Segmented to pooled	2020	25	1	1-4 (2)	2020	1	3	Subsequent	100.784	100.74	100.565	100.521	98.8889	Price Increased	Single Reference	Mixed	1 : 1,076.14
3	A10	DC04	BC04	Reference Product (Biologic)	Segmented to pooled	2018, 2019	55	1	1-3 (2)	2019	1	1	Initial	86.7769	86.6957	86.5385	86.3747	76.8293	Price Decreased	Single Reference	Mixed	1 : 457.80
4	A10	DC04	BC04	Reference Product (Biologic)	Segmented to pooled	2021	1	1	1	2021	1	2	Subsequent	98.9623	98.9623	98.9623	98.9623	98.9623	Price Decreased	Single Reference	Mixed	1 : 2,113.33
5	A10	DC05	BC06	Biosimmilar	Segmented to pooled	2019	2	1-3	3-4	2019	2	5	Subsequent	76.3514	76.3514	76.3514	76.3514	76.3514	Price Decreased	Mixed	Mixed	1 : 1,778.25
6	A10	DC06	BC07	Originator	Segmented to pooled	2020	21	1	1-5 (3)	2020	3	3	Subsequent	96.6233	96.1538	96.0761	95.8821	83.4798	Price Decreased	Mixed	Mixed	1 : 40,750.00
7	B01	DC07	BC08	Local Generic	Segmented to pooled	2019	8	1-2 (1)	1-4 (2)	2019	3	4	Subsequent	115.88	115.88	115.88	115.88	76.0563	Price Increased	Mixed	Mixed	1 : 776.43
8	B01	DC07	BC09	Local Generic	Segmented to pooled	2021	1	2	4	2021	4	5	Initial	91.3043	91.3043	91.3043	91.3043	91.3043	Price Decreased	Mixed	Mixed	1 : 736.83
9	B01	DC09	BC11	Originator	Segmented to pooled	2018	2	1	3	2019	1	1	Initial	93.1606	93.0426	92.9249	92.8075	92.6904	Price Decreased	Single Originator	Mixed	1 : 48.25
10	B01	DC10	BC12	Originator	Segmented to pooled	2019	10	1	4-10 (6)	2019	1	1	Initial	93.25	93.1993	93.1782	92.9825	92.1149	Price Decreased	Single Originator	Mixed	1 : 228.78
11	B01	DC10	BC12	Originator	Segmented to pooled	2021	27	1	1-11 (5)	2021	1	1	Subsequent	93.105	93.0881	92.9952	91.7301	91.3702	Price Decreased	Single Originator	Mixed	1 : 1,296.33
12	B01	DC11	BC13	Originator	Segmented to pooled	2019	13	1	3-8 (6)	2019	1	1	Initial	93.2669	93.2246	93.1824	93.1066	92.1149	Price Decreased	Single Originator	Mixed	1 : 4,061.50
13	B01	DC11	BC13	Originator	Segmented to pooled	2021	29	1	1-8 (4)	2021	1	1	Subsequent	93.2575	93.0881	92.9699	91.7301	91.1022	Price Decreased	Single Originator	Mixed	1 : 196.67
14	B01	DC12	BC14	Reference Product (Biologic)	Segmented to pooled	2019, 2020	37	1	1-5 (2)	2020	1	2	Subsequent	99.4764	99.2167	97.6864	93.527	91.8762	Price Decreased	Single Reference	Mixed	1 : 1,153.12
15	B01	DC13	BC15	Reference Product (Biologic)	Segmented to pooled	2019, 2020	33	1	1-5 (2)	2020	1	2	Subsequent	100.427	100.043	99.0516	95.6062	94.0376	Price Decreased	Single Reference	Mixed	1 : 1,117.43
16	B01	DC14	BC16	Originator	Segmented to pooled	2019	7	1	4-8 (6)	2019	1	1	Initial	89.5485	89.5485	89.5485	89.5485	89.3955	Price Decreased	Single Originator	Mixed	1 : 446.12
17	B01	DC15	BC17	Originator	Segmented to pooled	2019	36	1	1-9 (6)	2019	1	1	Initial	90.0709	89.5501	89.5501	89.0468	87.6467	Price Decreased	Single Originator	Mixed	1 : 430.52
18	B01	DC15	BC17	Originator	Segmented to pooled	2021	20	1	1-8 (5)	2021	1	1	Subsequent	99.9576	99.8585	99.799	99.6515	98.2917	Price Decreased	Single Originator	Mixed	1 : 2,666.67
19	B01	DC16	BC18	Originator	Segmented to pooled	2019	24	1	1-9 (6)	2019	1	1	Initial	90.3272	89.7421	89.5986	89.5501	88.9356	Price Decreased	Single Originator	Mixed	1 : 431.07
20	B01	DC16	BC18	Originator	Segmented to pooled	2021	19	1	2-7 (4)	2021	1	1	Subsequent	140.208	139.922	139.66	139.545	137.608	Price Increased	Single Originator	Mixed	1 : 257.06
21	B01	DC18	BC20	Originator	Segmented to pooled	2020	8	1	2-8 (5)	2020	1	1	Initial	91.023	90.783	90.6755	90.5981	89.4603	Price Decreased	Single Originator	Mixed	1 : 3,283.33
22	C09	DC19	BC21	Originator	Segmented to pooled	2019	56	1-2 (1)	1- (5)	2019	1	4	Initial	100.367	100.367	100	100	98.5586	No Change	Mixed	Mixed	1 : 944.56
23	C09	DC19	BC21	Originator	Segmented to pooled	2021	9	1	1-4 (2)	2021	1	4	Subsequent	98.5361	98.3562	98.2664	98.2664	98.2664	Price Decreased	Single Originator	Mixed	1 : 792.09
24	C09	DC20	BC22	Local Generic	Segmented to pooled	2018, 2019	17	1-2 (1)	1-5 (3)	2019	2	3	Subsequent	52.0059	52.0059	52.0059	48.951	44.8718	Price Decreased	Mixed	Mixed	1 : 2,120.14
25	C09	DC21	BC23	Originator	Segmented to pooled	2019, 2020	25	1-3 (2)	1-6 (3)	2020	2	2	Subsequent	79.5413	79.3956	79.323	78.8899	56.4821	Price Decreased	Mixed	Mixed	1 : 582.21
26	C09	DC22	BC24	Originator	Segmented to pooled	2019, 2020	16	1-3 (2)	1-5 (2)	2020	2	2	Subsequent	95.844	83.0126	79.4172	79.0925	71.381	Price Decreased	Mixed	Mixed	1 : 815.03
27	C09	DC23	BC25	Originator	Segmented to pooled	2019	3	1	1	2019	1	2	Subsequent	99.9245	99.6798	99.4363	99.4363	99.4363	Price Decreased	Single Originator	Mixed	1 : 358.80
28	C09	DC23	BC25	Originator	Segmented to pooled	2021	3	1	1-2 (1)	2021	1	3	Subsequent	96.6429	96.0596	95.4834	95.3824	95.2817	Price Decreased	Single Originator	Mixed	1 : 5,900.00
29	C10	DC24	BC26	Local Generic	Segmented to pooled	2020	20	1-3 (2)	2-7 (4)	2020	3	3	Subsequent	95.2862	95.174	94.7756	94.6963	94.0199	Price Decreased	Mixed	Mixed	1 : 1,487.31
30	C10	DC25	BC27	Local Generic	Segmented to pooled	2018	5	1	1-2 (2)	2018	2	2	Subsequent	100	100	100	100	100	No Change	Mixed	Mixed	1 : 123.10
31	C10	DC26	BC28	Imported Generic	Segmented to pooled	2019	7	1-2 (2)	1-4 (2)	2019	2	2	Initial	76.7658	76.6163	75.7798	75.7798	75.7798	Price Decreased	Mixed	Mixed	1 : 303.67
32	C10	DC26	BC29	Imported Generic	Segmented to pooled	2021	1	4	4	2021	5	6	Initial	69.8787	69.8787	69.8787	69.8787	69.8787	Price Decreased	Mixed	Mixed	1 : 178.01
33	C10	DC27	BC30	Originator	Segmented to pooled	2020	5	1	1-3 (2)	2020	1	1	Subsequent	91.206	91.0155	90.9395	90.6367	90.4485	Price Decreased	Single Originator	Mixed	1 : 22,500.00
34	C10	DC28	BC31	Local Generic	Segmented to pooled	2019, 2020	43	1-3 (2)	1-7 (4)	2020	4	4	Subsequent	90.2439	90.0243	90.2439	90.0243	74	Price Decreased	Mixed	Mixed	1 : 1,077.86
35	J01	DC29	BC33	Imported Generic	Segmented to pooled	2019	4	1-2 (2)	1-5 (3)	2019	3	4	Initial	71.1316	69.6833	67.7668	66.3436	66.2366	Price Decreased	Mixed	Mixed	1 : 77.53
36	J01	DC30	BC34	Imported Generic	Segmented to pooled	2020	11	1	1-2 (1)	2020	1	1	Subsequent	99.4	95.5769	93.7736	92.037	75.303	Price Decreased	Single Generic	Mixed	1 : 135,000.00
37	J01	DC31	BC35	Imported Generic	Segmented to pooled	2020	21	1	1	2020	1	1	Initial	109.714	109.714	109.714	96	96	Price Increased	Single Generic	Single	1 : 394.13
38	L01	DC34	BC38	Imported Generic	Segmented to pooled	2020	8	1-2	1-6 (3)	2020	2	3	Initial	54.9313	54.1242	54.0289	53.6951	53.5589	Price Decreased	Mixed	Mixed	1 : 503.57
39	L01	DC35	BC39	Imported Generic	Segmented to pooled	2021	2	2	2-3	2021	2	2	Initial	99.78	99.78	99.78	99.78	99.78	Price Decreased	Mixed	Mixed	1 : 162.82
40	L01	DC36	BC40	Originator	Segmented to pooled	2018, 2019	2	1	1-2	2019	1	1	Subsequent	100.732	100.732	100.732	100.732	100.732	Price Increased	Single Originator	Mixed	1 : 1,525.33
41	L01	DC37	BC41	Originator	Segmented to pooled	2020	2	1	1-3	2020	1	1	Subsequent	101.199	101.199	101.199	101.199	101.199	Price Increased	Single Originator	Mixed	1 : 158.57
42	L01	DC38	BC42	Originator	Segmented to pooled	2020	2	1	3	2020	1	1	Subsequent	101.199	101.199	101.199	101.199	101.199	Price Increased	Single Originator	Mixed	1 : 573.53
43	L01	DC39	BC43	Reference Product (Biologic)	Segmented to pooled	2019	10	1	1-4 (2)	2019	1	1	Subsequent	80.3302	80.3302	67.6465	58.3469	57.6214	Price Decreased	Single Reference	Mixed	1 : 2,250.00
44	L01	DC40	BC44	Reference Product (Biologic)	Segmented to pooled	2019	1	1	1	2019	1	1	Subsequent	99.6667	99.6667	99.6667	99.6667	99.6667	Price Decreased	Single Reference	Single	1 : 522.56
45	L01	DC41	BC45	Reference Product (Biologic)	Segmented to pooled	2018, 2019	9	1	2-4 (3)	2019	1	1	Initial	77.209	77.0564	77.0399	75.594	75.2688	Price Decreased	Single Reference	Mixed	1 : 510.62
46	L01	DC42	BC46	Reference Product (Biologic)	Segmented to pooled	2018, 2019	15	1	1-3 (2)	2019	1	1	Subsequent	89.2665	88.9933	88.7084	88.6951	85.7908	Price Decreased	Single Reference	Mixed	1 : 857.76
47	L04	DC43	BC47	Originator	Segmented to pooled	2020	3	1	2-3 (3)	2020	1	2	Subsequent	100.844	100.747	100.65	100.65	100.65	Price Increased	Single Originator	Mixed	1 : 162.86
48	L04	DC44	BC48	Originator	Segmented to pooled	2021	1	1	1	2021	1	1	Subsequent	99.5215	99.5215	99.5215	99.5215	99.5215	Price Decreased	Single Originator	Single	1 : 141.36
49	L04	DC45	BC49	Originator	Segmented to pooled	2021	2	1	1-2	2021	1	1	Subsequent	99.6189	99.6156	99.6123	99.6091	99.6058	Price Decreased	Single Originator	Mixed	1 : 883.98
50	L04	DC46	BC50	Originator	Segmented to pooled	2019, 2020	19	1-2 (1)	1-5 (3)	2020	2	3	Subsequent	99.9878	99.9878	83.3898	83.3898	54.2687	Price Decreased	Mixed	Mixed	1 : 48.29
51	L04	DC47	BC51	Originator	Segmented to pooled	2019, 2020	24	1-2 (1)	1-4 (3)	2020	2	3	Subsequent	99.9878	99.9878	83.3898	83.3898	53.5516	Price Decreased	Mixed	Mixed	1 : 286.49
52	L04	DC47	BC52	Imported Generic	Segmented to pooled	2019	1	2	5	2019	2	3	Initial	46.5421	46.5421	46.5421	46.5421	46.5421	Price Decreased	Mixed	Mixed	1 : 377.44
53	L04	DC48	BC53	Originator	Segmented to pooled	2020	12	1	1	2020	1	1	Subsequent	99.4494	99.4445	99.4445	99.4445	99.4445	Price Decreased	Single Originator	Single	1 : 222.98
54	L04	DC49	BC54	Originator	Segmented to pooled	2020	10	1	1-2 (1)	2020	1	1	Subsequent	100.011	100	100	100	100	No Change	Single Originator	Mixed	1 : 496.38
55	L04	DC50	BC55	Originator	Segmented to pooled	2020	2	1	1-3	2020	1	1	Subsequent	117.212	111.944	107.13	102.712	98.6448	Price Increased	Single Originator	Mixed	1 : 130.00
56	L04	DC51	BC56	Reference Product (Biologic)	Segmented to pooled	2018, 2019	13	1	1-4 (2)	2019	1	1	Initial	100.88	100.68	100.186	97.8781	95.5139	Price Increased	Single Reference	Mixed	1 : 25.42
57	L04	DC51	BC56	Reference Product (Biologic)	Segmented to pooled	2021	4	1	2-3 (2)	2021	1	1	Subsequent	100	100	100	99.386	97.5883	No Change	Single Reference	Mixed	1 : 168.10
58	L04	DC52	BC57	Reference Product (Biologic)	Segmented to pooled	2019	3	1	3-4 (3)	2019	1	1	Initial	100.483	98.8172	97.2056	97.2056	97.2056	Price Decreased	Single Reference	Mixed	1 : 179.23
59	L04	DC52	BC57	Reference Product (Biologic)	Segmented to pooled	2021	7	1	2-4 (3)	2021	1	1	Subsequent	100	100	97.2056	97.0775	96.9956	Price Decreased	Single Reference	Mixed	1 : 144.44
60	L04	DC53	BC58	Reference Product (Biologic)	Segmented to pooled	2019	9	1	2-4 (3)	2019	1	1	Initial	97.0343	96.9259	96.9003	96.8966	96.4494	Price Decreased	Single Reference	Mixed	1 : 97.08
61	L04	DC54	BC59	Originator	Segmented to pooled	2019	3	1	1-2 (2)	2019	1	1	Initial	98.2668	98.2666	98.2665	98.1585	98.0507	Price Decreased	Single Originator	Mixed	1 : 872.33
62	L04	DC54	BC59	Originator	Segmented to pooled	2021	7	1	1-2 (1)	2021	1	1	Subsequent	100.612	97.7125	96.8219	96.817	95.1232	Price Decreased	Single Originator	Mixed	1 : 1,140.00
63	N05	DC55	BC60	Originator	Segmented to pooled	2021	4	1	1-3 (2)	2021	1	1	Subsequent	91.7321	91.7321	91.7021	91.2593	90.0428	Price Decreased	Single Originator	Mixed	1 : 2,425.00
64	N05	DC56	BC61	Originator	Segmented to pooled	2021	3	1	2-4 (3)	2021	1	1	Subsequent	97.825	97.825	97.825	94.3034	91.0265	Price Decreased	Single Originator	Mixed	1 : 2,956.52
65	N05	DC57	BC62	Originator	Segmented to pooled	2019	4	1-2 (1)	1-2 (1)	2019	1	1	Subsequent	105.151	103.899	103.488	101.889	97.3742	Price Increased	Mixed	Mixed	1 : 114.29
66	N05	DC58	BC63	Originator	Segmented to pooled	2019	1	2	2	2019	1	1	Subsequent	100.806	100.806	100.806	100.806	100.806	Price Increased	Mixed	Mixed	1 : 394.00
67	N05	DC58	BC63	Originator	Segmented to pooled	2021	2	1	1-2	2021	3	3	Subsequent	75.5721	75.5189	75.4658	75.4127	75.3597	Price Decreased	Mixed	Mixed	1 : 623.33
68	N05	DC63	BC68	Originator	Segmented to pooled	2019	6	1	1-3 (2)	2019	1	1	Subsequent	87.8086	87.7874	87.7724	87.7326	87.7176	Price Decreased	Single Originator	Mixed	1 : 170.00
69	N05	DC64	BC69	Originator	Segmented to pooled	2019	8	1	1-5 (2)	2019	1	1	Subsequent	87.8945	87.8267	87.8118	87.7601	86.9019	Price Decreased	Single Originator	Mixed	1 : 333.33
70	N05	DC65	BC70	Originator	Segmented to pooled	2019	5	1	1-4 (2)	2019	1	1	Subsequent	84.2461	84.2382	84.1908	84.1671	83.4434	Price Decreased	Single Originator	Mixed	1 : 183.33
71	N05	DC66	BC71	Originator	Segmented to pooled	2019	1	1	3	2020	1	1	Subsequent	98.206	98.206	98.206	98.206	98.206	Price Decreased	Single Originator	Mixed	1 : 120.00
72	N05	DC67	BC72	Originator	Segmented to pooled	2019, 2020	8	1	1-3 (2)	2020	1	1	Subsequent	103.972	100.964	98.2342	98.1891	98.1383	Price Decreased	Single Originator	Mixed	1 : 315.00
73	N05	DC68	BC73	Originator	Segmented to pooled	2019, 2019	6	1	2-5 (3)	2020	1	1	Subsequent	104.698	99.2833	99.2258	99.1996	99.0594	Price Decreased	Single Originator	Mixed	1 : 483.33
74	N05	DC69	BC74	Originator	Segmented to pooled	2019, 2020	6	1	2-3 (3)	2020	1	1	Subsequent	104.074	99.2942	99.2729	99.2507	99.2504	Price Decreased	Single Originator	Mixed	1 : 465.00
75	N05	DC70	BC75	Originator	Segmented to pooled	2020	14	1	1-4 (2)	2020	1	1	Subsequent	93.4678	92.7697	92.5491	92.5491	92.5491	Price Decreased	Single Originator	Mixed	1 : 234.28
76	N05	DC71	BC76	Originator	Segmented to pooled	2020	22	1	1-4 (2)	2020	1	1	Subsequent	90.4228	89.9002	89.5259	89.5259	89.5259	Price Decreased	Single Originator	Mixed	1 : 253.38
77	N05	DC72	BC77	Originator	Segmented to pooled	2020	17	1	1-3 (2)	2020	1	1	Subsequent	89.7465	89.2149	88.8622	88.8622	88.8622	Price Decreased	Single Originator	Mixed	1 : 533.87
78	N05	DC73	BC78	Originator	Segmented to pooled	2020	16	1	1-4 (2)	2020	1	1	Subsequent	91.1053	90.5735	90.2093	90.2093	90.2093	Price Decreased	Single Originator	Mixed	1 : 500.56
